# Supplementary material for: Sars-Cov-2 Infection in Patients on Long-Term Treatment with Macrolides in Spain: A National Cross-Sectional Study
Source: Antibiotics (Basel). 2021 Aug 25;10(9):1039. doi: 10.3390/antibiotics10091039 (PMC8468207; doi:10.3390/antibiotics10091039)
Supplement: Supplementary file 1 [file antibiotics-10-01039-s001.zip]

Archive with 1 entries (1 files):
- antibiotics-1331806-SI.pdf
